# Supplementary material for: Ranking Competitors Using Degree-Neutralized Random Walks
Source: PLoS One. 2014 Dec 17;9(12):e113685. doi: 10.1371/journal.pone.0113685 (PMC4269436; doi:10.1371/journal.pone.0113685)
Supplement: S1 File — The 2013 regular season game result data for the NFL. (TXT) [file pone.0113685.s001.txt]

#TEAM1	TEAM2	SCORETEAM1	SCORETEAM2	ROUND(WEEK)
Denver_Broncos	Baltimore_Ravens	49	27	1
Tennessee_Titans	Pittsburgh_Steelers	16	9	1
Seattle_Seahawks	Carolina_Panthers	12	7	1
Chicago_Bears	Cincinnati_Bengals	24	21	1
Indianapolis_Colts	Oakland_Raiders	21	17	1
Dallas_Cowboys	New_York_Giants	36	31	1
New_England_Patriots	Buffalo_Bills	23	21	1
New_York_Jets	Tampa_Bay_Buccaneers	18	17	1
Miami_Dolphins	Cleveland_Browns	23	10	1
Detroit_Lions	Minnesota_Vikings	34	24	1
Kansas_City_Chiefs	Jacksonville_Jaguars	28	2	1
New_Orleans_Saints	Atlanta_Falcons	23	17	1
St._Louis_Rams	Arizona_Cardinals	27	24	1
San_Francisco_49ers	Green_Bay_Packers	34	28	1
Philadelphia_Eagles	Washington_Redskins	33	27	1
Houston_Texans	San_Diego_Chargers	31	28	1
New_England_Patriots	New_York_Jets	13	10	2
Houston_Texans	Tennessee_Titans	30	24	2
New_Orleans_Saints	Tampa_Bay_Buccaneers	16	14	2
Chicago_Bears	Minnesota_Vikings	31	30	2
Kansas_City_Chiefs	Dallas_Cowboys	17	16	2
Arizona_Cardinals	Detroit_Lions	25	21	2
Seattle_Seahawks	San_Francisco_49ers	29	3	2
Green_Bay_Packers	Washington_Redskins	38	20	2
Miami_Dolphins	Indianapolis_Colts	24	20	2
Buffalo_Bills	Carolina_Panthers	24	23	2
San_Diego_Chargers	Philadelphia_Eagles	33	30	2
Oakland_Raiders	Jacksonville_Jaguars	19	9	2
Denver_Broncos	New_York_Giants	41	23	2
Atlanta_Falcons	St._Louis_Rams	31	24	2
Baltimore_Ravens	Cleveland_Browns	14	6	2
Cincinnati_Bengals	Pittsburgh_Steelers	20	10	2
Kansas_City_Chiefs	Philadelphia_Eagles	26	16	3
Indianapolis_Colts	San_Francisco_49ers	27	7	3
New_England_Patriots	Tampa_Bay_Buccaneers	23	3	3
New_Orleans_Saints	Arizona_Cardinals	31	7	3
Detroit_Lions	Washington_Redskins	27	20	3
Carolina_Panthers	New_York_Giants	38	0	3
Miami_Dolphins	Atlanta_Falcons	27	23	3
Tennessee_Titans	San_Diego_Chargers	20	17	3
New_York_Jets	Buffalo_Bills	27	20	3
Cincinnati_Bengals	Green_Bay_Packers	34	30	3
Dallas_Cowboys	St._Louis_Rams	31	7	3
Chicago_Bears	Pittsburgh_Steelers	40	23	3
Seattle_Seahawks	Jacksonville_Jaguars	45	17	3
Cleveland_Browns	Minnesota_Vikings	31	27	3
Baltimore_Ravens	Houston_Texans	30	9	3
Denver_Broncos	Oakland_Raiders	37	21	3
San_Francisco_49ers	St._Louis_Rams	35	11	4
Indianapolis_Colts	Jacksonville_Jaguars	37	3	4
Denver_Broncos	Philadelphia_Eagles	52	20	4
New_England_Patriots	Atlanta_Falcons	30	23	4
Washington_Redskins	Oakland_Raiders	24	14	4
San_Diego_Chargers	Dallas_Cowboys	30	21	4
Tennessee_Titans	New_York_Jets	38	13	4
Cleveland_Browns	Cincinnati_Bengals	17	6	4
Detroit_Lions	Chicago_Bears	40	32	4
Minnesota_Vikings	Pittsburgh_Steelers	34	27	4
Arizona_Cardinals	Tampa_Bay_Buccaneers	13	10	4
Seattle_Seahawks	Houston_Texans	23	20	4
Buffalo_Bills	Baltimore_Ravens	23	20	4
Kansas_City_Chiefs	New_York_Giants	31	7	4
New_Orleans_Saints	Miami_Dolphins	38	17	4
Cleveland_Browns	Buffalo_Bills	37	24	5
Arizona_Cardinals	Carolina_Panthers	22	6	5
Cincinnati_Bengals	New_England_Patriots	13	6	5
San_Francisco_49ers	Houston_Texans	34	3	5
Kansas_City_Chiefs	Tennessee_Titans	26	17	5
Baltimore_Ravens	Miami_Dolphins	26	23	5
Indianapolis_Colts	Seattle_Seahawks	34	28	5
St._Louis_Rams	Jacksonville_Jaguars	34	20	5
New_Orleans_Saints	Chicago_Bears	26	18	5
Oakland_Raiders	San_Diego_Chargers	27	17	5
Green_Bay_Packers	Detroit_Lions	22	9	5
Philadelphia_Eagles	New_York_Giants	36	21	5
Denver_Broncos	Dallas_Cowboys	51	48	5
New_York_Jets	Atlanta_Falcons	30	28	5
Chicago_Bears	New_York_Giants	27	21	6
Green_Bay_Packers	Baltimore_Ravens	19	17	6
Carolina_Panthers	Minnesota_Vikings	35	10	6
Denver_Broncos	Jacksonville_Jaguars	35	19	6
Kansas_City_Chiefs	Oakland_Raiders	24	7	6
Cincinnati_Bengals	Buffalo_Bills	27	24	6
Dallas_Cowboys	Washington_Redskins	31	16	6
Pittsburgh_Steelers	New_York_Jets	19	6	6
Detroit_Lions	Cleveland_Browns	31	17	6
New_England_Patriots	New_Orleans_Saints	30	27	6
San_Francisco_49ers	Arizona_Cardinals	32	20	6
Seattle_Seahawks	Tennessee_Titans	20	13	6
St._Louis_Rams	Houston_Texans	38	13	6
Philadelphia_Eagles	Tampa_Bay_Buccaneers	31	20	6
San_Diego_Chargers	Indianapolis_Colts	19	9	6
Seattle_Seahawks	Arizona_Cardinals	34	22	7
Carolina_Panthers	St._Louis_Rams	30	15	7
Pittsburgh_Steelers	Baltimore_Ravens	19	16	7
Atlanta_Falcons	Tampa_Bay_Buccaneers	31	23	7
Indianapolis_Colts	Denver_Broncos	39	33	7
Green_Bay_Packers	Cleveland_Browns	31	13	7
San_Diego_Chargers	Jacksonville_Jaguars	24	6	7
Cincinnati_Bengals	Detroit_Lions	27	24	7
New_York_Jets	New_England_Patriots	30	27	7
Washington_Redskins	Chicago_Bears	45	41	7
San_Francisco_49ers	Tennessee_Titans	31	17	7
Kansas_City_Chiefs	Houston_Texans	17	16	7
Dallas_Cowboys	Philadelphia_Eagles	17	3	7
Buffalo_Bills	Miami_Dolphins	23	21	7
New_York_Giants	Minnesota_Vikings	23	7	7
Carolina_Panthers	Tampa_Bay_Buccaneers	31	13	8
Oakland_Raiders	Pittsburgh_Steelers	21	18	8
Arizona_Cardinals	Atlanta_Falcons	27	13	8
New_England_Patriots	Miami_Dolphins	27	17	8
Green_Bay_Packers	Minnesota_Vikings	44	31	8
New_York_Giants	Philadelphia_Eagles	15	7	8
Kansas_City_Chiefs	Cleveland_Browns	23	17	8
New_Orleans_Saints	Buffalo_Bills	35	17	8
Denver_Broncos	Washington_Redskins	45	21	8
San_Francisco_49ers	Jacksonville_Jaguars	42	10	8
Detroit_Lions	Dallas_Cowboys	31	30	8
Cincinnati_Bengals	New_York_Jets	49	9	8
Seattle_Seahawks	St._Louis_Rams	14	9	8
Miami_Dolphins	Cincinnati_Bengals	22	20	9
Carolina_Panthers	Atlanta_Falcons	34	10	9
Indianapolis_Colts	Houston_Texans	27	24	9
Washington_Redskins	San_Diego_Chargers	30	24	9
New_York_Jets	New_Orleans_Saints	26	20	9
Tennessee_Titans	St._Louis_Rams	28	21	9
Dallas_Cowboys	Minnesota_Vikings	27	23	9
Philadelphia_Eagles	Oakland_Raiders	49	20	9
New_England_Patriots	Pittsburgh_Steelers	55	31	9
Kansas_City_Chiefs	Buffalo_Bills	23	13	9
Cleveland_Browns	Baltimore_Ravens	24	18	9
Seattle_Seahawks	Tampa_Bay_Buccaneers	27	24	9
Chicago_Bears	Green_Bay_Packers	27	20	9
Minnesota_Vikings	Washington_Redskins	34	27	10
Philadelphia_Eagles	Green_Bay_Packers	27	13	10
St._Louis_Rams	Indianapolis_Colts	38	8	10
Seattle_Seahawks	Atlanta_Falcons	33	10	10
Denver_Broncos	San_Diego_Chargers	28	20	10
Carolina_Panthers	San_Francisco_49ers	10	9	10
Jacksonville_Jaguars	Tennessee_Titans	29	27	10
New_York_Giants	Oakland_Raiders	24	20	10
Detroit_Lions	Chicago_Bears	21	19	10
Arizona_Cardinals	Houston_Texans	27	24	10
New_Orleans_Saints	Dallas_Cowboys	49	17	10
Pittsburgh_Steelers	Buffalo_Bills	23	10	10
Baltimore_Ravens	Cincinnati_Bengals	20	17	10
Tampa_Bay_Buccaneers	Miami_Dolphins	22	19	10
Indianapolis_Colts	Tennessee_Titans	30	27	11
Seattle_Seahawks	Minnesota_Vikings	41	20	11
New_Orleans_Saints	San_Francisco_49ers	23	20	11
Chicago_Bears	Baltimore_Ravens	23	20	11
Oakland_Raiders	Houston_Texans	28	23	11
Miami_Dolphins	San_Diego_Chargers	20	16	11
Denver_Broncos	Kansas_City_Chiefs	27	17	11
Tampa_Bay_Buccaneers	Atlanta_Falcons	41	28	11
Pittsburgh_Steelers	Detroit_Lions	37	27	11
New_York_Giants	Green_Bay_Packers	27	13	11
Arizona_Cardinals	Jacksonville_Jaguars	27	14	11
Cincinnati_Bengals	Cleveland_Browns	41	20	11
Buffalo_Bills	New_York_Jets	37	14	11
Philadelphia_Eagles	Washington_Redskins	24	16	11
Carolina_Panthers	New_England_Patriots	24	20	11
New_Orleans_Saints	Atlanta_Falcons	17	13	12
Jacksonville_Jaguars	Houston_Texans	13	6	12
St._Louis_Rams	Chicago_Bears	42	21	12
Arizona_Cardinals	Indianapolis_Colts	40	11	12
Minnesota_Vikings	Green_Bay_Packers	26	26	12
Carolina_Panthers	Miami_Dolphins	20	16	12
San_Diego_Chargers	Kansas_City_Chiefs	41	38	12
Baltimore_Ravens	New_York_Jets	19	3	12
Pittsburgh_Steelers	Cleveland_Browns	27	11	12
Tampa_Bay_Buccaneers	Detroit_Lions	24	21	12
Tennessee_Titans	Oakland_Raiders	23	19	12
Dallas_Cowboys	New_York_Giants	24	21	12
New_England_Patriots	Denver_Broncos	34	31	12
San_Francisco_49ers	Washington_Redskins	27	6	12
Baltimore_Ravens	Pittsburgh_Steelers	22	20	13
Dallas_Cowboys	Oakland_Raiders	31	24	13
Detroit_Lions	Green_Bay_Packers	40	10	13
Cincinnati_Bengals	San_Diego_Chargers	17	10	13
San_Francisco_49ers	St._Louis_Rams	23	13	13
New_England_Patriots	Houston_Texans	34	31	13
Carolina_Panthers	Tampa_Bay_Buccaneers	27	6	13
Jacksonville_Jaguars	Cleveland_Browns	32	28	13
Philadelphia_Eagles	Arizona_Cardinals	24	21	13
Miami_Dolphins	New_York_Jets	23	3	13
Denver_Broncos	Kansas_City_Chiefs	35	28	13
Atlanta_Falcons	Buffalo_Bills	34	31	13
New_York_Giants	Washington_Redskins	24	17	13
Indianapolis_Colts	Tennessee_Titans	22	14	13
Minnesota_Vikings	Chicago_Bears	23	20	13
Seattle_Seahawks	New_Orleans_Saints	34	7	13
Jacksonville_Jaguars	Houston_Texans	27	20	14
Tampa_Bay_Buccaneers	Buffalo_Bills	27	6	14
New_Orleans_Saints	Carolina_Panthers	31	13	14
Arizona_Cardinals	St._Louis_Rams	30	10	14
Denver_Broncos	Tennessee_Titans	51	28	14
Green_Bay_Packers	Atlanta_Falcons	22	21	14
Miami_Dolphins	Pittsburgh_Steelers	34	28	14
Baltimore_Ravens	Minnesota_Vikings	29	26	14
Cincinnati_Bengals	Indianapolis_Colts	42	28	14
San_Diego_Chargers	New_York_Giants	37	14	14
San_Francisco_49ers	Seattle_Seahawks	19	17	14
New_England_Patriots	Cleveland_Browns	27	26	14
Kansas_City_Chiefs	Washington_Redskins	45	10	14
New_York_Jets	Oakland_Raiders	37	27	14
Philadelphia_Eagles	Detroit_Lions	34	20	14
Chicago_Bears	Dallas_Cowboys	45	28	14
San_Diego_Chargers	Denver_Broncos	27	20	15
Atlanta_Falcons	Washington_Redskins	27	26	15
Buffalo_Bills	Jacksonville_Jaguars	27	20	15
Minnesota_Vikings	Philadelphia_Eagles	48	30	15
Arizona_Cardinals	Tennessee_Titans	37	34	15
Indianapolis_Colts	Houston_Texans	25	3	15
San_Francisco_49ers	Tampa_Bay_Buccaneers	33	14	15
Seattle_Seahawks	New_York_Giants	23	0	15
St._Louis_Rams	New_Orleans_Saints	27	16	15
Carolina_Panthers	New_York_Jets	30	20	15
Chicago_Bears	Cleveland_Browns	38	31	15
Miami_Dolphins	New_England_Patriots	24	20	15
Pittsburgh_Steelers	Cincinnati_Bengals	30	20	15
Kansas_City_Chiefs	Oakland_Raiders	56	31	15
Green_Bay_Packers	Dallas_Cowboys	37	36	15
Baltimore_Ravens	Detroit_Lions	18	16	15
New_England_Patriots	Baltimore_Ravens	41	7	16
Philadelphia_Eagles	Chicago_Bears	54	11	16
Carolina_Panthers	New_Orleans_Saints	17	13	16
San_Diego_Chargers	Oakland_Raiders	26	13	16
Denver_Broncos	Houston_Texans	37	13	16
Cincinnati_Bengals	Minnesota_Vikings	42	14	16
Arizona_Cardinals	Seattle_Seahawks	17	10	16
Indianapolis_Colts	Kansas_City_Chiefs	23	7	16
Buffalo_Bills	Miami_Dolphins	19	0	16
St._Louis_Rams	Tampa_Bay_Buccaneers	23	13	16
Dallas_Cowboys	Washington_Redskins	24	23	16
Pittsburgh_Steelers	Green_Bay_Packers	38	31	16
New_York_Jets	Cleveland_Browns	24	13	16
Tennessee_Titans	Jacksonville_Jaguars	20	16	16
New_York_Giants	Detroit_Lions	23	20	16
San_Francisco_49ers	Atlanta_Falcons	34	24	16
Tennessee_Titans	Houston_Texans	16	10	17
Pittsburgh_Steelers	Cleveland_Browns	20	7	17
San_Diego_Chargers	Kansas_City_Chiefs	27	24	17
Philadelphia_Eagles	Dallas_Cowboys	24	22	17
Cincinnati_Bengals	Baltimore_Ravens	34	17	17
Denver_Broncos	Oakland_Raiders	34	14	17
San_Francisco_49ers	Arizona_Cardinals	23	20	17
New_York_Giants	Washington_Redskins	20	6	17
Green_Bay_Packers	Chicago_Bears	33	28	17
New_England_Patriots	Buffalo_Bills	34	20	17
Seattle_Seahawks	St._Louis_Rams	27	9	17
Minnesota_Vikings	Detroit_Lions	14	13	17
New_York_Jets	Miami_Dolphins	20	7	17
Indianapolis_Colts	Jacksonville_Jaguars	30	10	17
Carolina_Panthers	Atlanta_Falcons	21	20	17
New_Orleans_Saints	Tampa_Bay_Buccaneers	42	17	17
