# Supplementary material for: Ranking Competitors Using Degree-Neutralized Random Walks
Source: PLoS One. 2014 Dec 17;9(12):e113685. doi: 10.1371/journal.pone.0113685 (PMC4269436; doi:10.1371/journal.pone.0113685)
Supplement: S2 File — The 2012 regular season game result data for the NFL. (TXT) [file pone.0113685.s002.txt]

#TEAM1	TEAM2	SCORETEAM1	SCORETEAM2	ROUND(WEEK)
Dallas_Cowboys	New_York_Giants	24	17	1
Philadelphia_Eagles	Cleveland_Browns	17	16	1
New_England_Patriots	Tennessee_Titans	34	13	1
Denver_Broncos	Pittsburgh_Steelers	31	19	1
San_Francisco_49ers	Green_Bay_Packers	30	22	1
Arizona_Cardinals	Seattle_Seahawks	20	16	1
Washington_Redskins	New_Orleans_Saints	40	32	1
Chicago_Bears	Indianapolis_Colts	41	21	1
Atlanta_Falcons	Kansas_City_Chiefs	40	24	1
Houston_Texans	Miami_Dolphins	30	10	1
Detroit_Lions	St._Louis_Rams	27	23	1
Tampa_Bay_Buccaneers	Carolina_Panthers	16	10	1
Minnesota_Vikings	Jacksonville_Jaguars	26	23	1
New_York_Jets	Buffalo_Bills	48	28	1
Baltimore_Ravens	Cincinnati_Bengals	44	13	1
San_Diego_Chargers	Oakland_Raiders	22	14	1
Green_Bay_Packers	Chicago_Bears	23	10	2
New_York_Giants	Tampa_Bay_Buccaneers	41	34	2
Miami_Dolphins	Oakland_Raiders	35	13	2
Carolina_Panthers	New_Orleans_Saints	35	27	2
Seattle_Seahawks	Dallas_Cowboys	27	7	2
Buffalo_Bills	Kansas_City_Chiefs	35	17	2
Cincinnati_Bengals	Cleveland_Browns	34	27	2
Arizona_Cardinals	New_England_Patriots	20	18	2
Houston_Texans	Jacksonville_Jaguars	27	7	2
Philadelphia_Eagles	Baltimore_Ravens	24	23	2
Indianapolis_Colts	Minnesota_Vikings	23	20	2
Pittsburgh_Steelers	New_York_Jets	27	10	2
St._Louis_Rams	Washington_Redskins	31	28	2
San_Diego_Chargers	Tennessee_Titans	38	10	2
San_Francisco_49ers	Detroit_Lions	27	19	2
Atlanta_Falcons	Denver_Broncos	27	21	2
New_York_Giants	Carolina_Panthers	36	7	3
Oakland_Raiders	Pittsburgh_Steelers	34	31	3
Chicago_Bears	St._Louis_Rams	23	6	3
Jacksonville_Jaguars	Indianapolis_Colts	22	17	3
Tennessee_Titans	Detroit_Lions	44	41	3
Minnesota_Vikings	San_Francisco_49ers	24	13	3
Atlanta_Falcons	San_Diego_Chargers	27	3	3
Baltimore_Ravens	New_England_Patriots	31	30	3
New_York_Jets	Miami_Dolphins	23	20	3
Arizona_Cardinals	Philadelphia_Eagles	27	6	3
Cincinnati_Bengals	Washington_Redskins	38	31	3
Houston_Texans	Denver_Broncos	31	25	3
Dallas_Cowboys	Tampa_Bay_Buccaneers	16	10	3
Kansas_City_Chiefs	New_Orleans_Saints	27	24	3
Buffalo_Bills	Cleveland_Browns	24	14	3
Seattle_Seahawks	Green_Bay_Packers	14	12	3
Baltimore_Ravens	Cleveland_Browns	23	16	4
St._Louis_Rams	Seattle_Seahawks	19	13	4
Cincinnati_Bengals	Jacksonville_Jaguars	27	10	4
Minnesota_Vikings	Detroit_Lions	20	13	4
Houston_Texans	Tennessee_Titans	38	14	4
Washington_Redskins	Tampa_Bay_Buccaneers	24	22	4
San_Diego_Chargers	Kansas_City_Chiefs	37	20	4
San_Francisco_49ers	New_York_Jets	34	0	4
Arizona_Cardinals	Miami_Dolphins	24	21	4
Philadelphia_Eagles	New_York_Giants	19	17	4
Atlanta_Falcons	Carolina_Panthers	30	28	4
Green_Bay_Packers	New_Orleans_Saints	28	27	4
Denver_Broncos	Oakland_Raiders	37	6	4
New_England_Patriots	Buffalo_Bills	52	28	4
Chicago_Bears	Dallas_Cowboys	34	18	4
St._Louis_Rams	Arizona_Cardinals	17	3	5
Indianapolis_Colts	Green_Bay_Packers	30	27	5
Pittsburgh_Steelers	Philadelphia_Eagles	16	14	5
New_Orleans_Saints	San_Diego_Chargers	31	24	5
New_England_Patriots	Denver_Broncos	31	21	5
San_Francisco_49ers	Buffalo_Bills	45	3	5
Minnesota_Vikings	Tennessee_Titans	30	7	5
Chicago_Bears	Jacksonville_Jaguars	41	3	5
Atlanta_Falcons	Washington_Redskins	24	17	5
Miami_Dolphins	Cincinnati_Bengals	17	13	5
Baltimore_Ravens	Kansas_City_Chiefs	9	6	5
New_York_Giants	Cleveland_Browns	41	27	5
Seattle_Seahawks	Carolina_Panthers	16	12	5
Houston_Texans	New_York_Jets	23	17	5
Tennessee_Titans	Pittsburgh_Steelers	26	23	6
Baltimore_Ravens	Dallas_Cowboys	31	29	6
New_York_Jets	Indianapolis_Colts	35	9	6
Detroit_Lions	Philadelphia_Eagles	26	23	6
Green_Bay_Packers	Houston_Texans	42	24	6
New_York_Giants	San_Francisco_49ers	26	3	6
Tampa_Bay_Buccaneers	Kansas_City_Chiefs	38	10	6
Seattle_Seahawks	New_England_Patriots	24	23	6
Buffalo_Bills	Arizona_Cardinals	19	16	6
Atlanta_Falcons	Oakland_Raiders	23	20	6
Miami_Dolphins	St._Louis_Rams	17	14	6
Cleveland_Browns	Cincinnati_Bengals	34	24	6
Washington_Redskins	Minnesota_Vikings	38	26	6
Denver_Broncos	San_Diego_Chargers	35	24	6
San_Francisco_49ers	Seattle_Seahawks	13	6	7
Dallas_Cowboys	Carolina_Panthers	19	14	7
Oakland_Raiders	Jacksonville_Jaguars	26	23	7
New_Orleans_Saints	Tampa_Bay_Buccaneers	35	28	7
Houston_Texans	Baltimore_Ravens	43	13	7
New_England_Patriots	New_York_Jets	29	26	7
Pittsburgh_Steelers	Cincinnati_Bengals	24	17	7
Green_Bay_Packers	St._Louis_Rams	30	20	7
Indianapolis_Colts	Cleveland_Browns	17	13	7
Tennessee_Titans	Buffalo_Bills	35	34	7
New_York_Giants	Washington_Redskins	27	23	7
Minnesota_Vikings	Arizona_Cardinals	21	14	7
Chicago_Bears	Detroit_Lions	13	7	7
Tampa_Bay_Buccaneers	Minnesota_Vikings	36	17	8
Miami_Dolphins	New_York_Jets	30	9	8
Detroit_Lions	Seattle_Seahawks	28	24	8
New_York_Giants	Dallas_Cowboys	29	24	8
Denver_Broncos	New_Orleans_Saints	34	14	8
Indianapolis_Colts	Tennessee_Titans	19	13	8
Chicago_Bears	Carolina_Panthers	23	22	8
Pittsburgh_Steelers	Washington_Redskins	27	12	8
Oakland_Raiders	Kansas_City_Chiefs	26	16	8
Atlanta_Falcons	Philadelphia_Eagles	30	17	8
Green_Bay_Packers	Jacksonville_Jaguars	24	15	8
New_England_Patriots	St._Louis_Rams	45	7	8
Cleveland_Browns	San_Diego_Chargers	7	6	8
San_Francisco_49ers	Arizona_Cardinals	24	3	8
San_Diego_Chargers	Kansas_City_Chiefs	31	13	9
Denver_Broncos	Cincinnati_Bengals	31	23	9
Carolina_Panthers	Washington_Redskins	21	13	9
Indianapolis_Colts	Miami_Dolphins	23	20	9
Houston_Texans	Buffalo_Bills	21	9	9
Chicago_Bears	Tennessee_Titans	51	20	9
Detroit_Lions	Jacksonville_Jaguars	31	14	9
Atlanta_Falcons	Dallas_Cowboys	19	13	9
Tampa_Bay_Buccaneers	Oakland_Raiders	42	32	9
Baltimore_Ravens	Cleveland_Browns	25	15	9
Seattle_Seahawks	Minnesota_Vikings	30	20	9
Green_Bay_Packers	Arizona_Cardinals	31	17	9
Pittsburgh_Steelers	New_York_Giants	24	20	9
New_Orleans_Saints	Philadelphia_Eagles	28	13	9
Indianapolis_Colts	Jacksonville_Jaguars	27	10	10
Houston_Texans	Chicago_Bears	13	6	10
Baltimore_Ravens	Oakland_Raiders	55	20	10
New_England_Patriots	Buffalo_Bills	37	31	10
Cincinnati_Bengals	New_York_Giants	31	13	10
Dallas_Cowboys	Philadelphia_Eagles	38	23	10
San_Francisco_49ers	St._Louis_Rams	24	24	10
New_Orleans_Saints	Atlanta_Falcons	31	27	10
Seattle_Seahawks	New_York_Jets	28	7	10
Tampa_Bay_Buccaneers	San_Diego_Chargers	34	24	10
Denver_Broncos	Carolina_Panthers	36	14	10
Minnesota_Vikings	Detroit_Lions	34	24	10
Tennessee_Titans	Miami_Dolphins	37	3	10
Pittsburgh_Steelers	Kansas_City_Chiefs	16	13	10
Buffalo_Bills	Miami_Dolphins	19	14	11
New_York_Jets	St._Louis_Rams	27	13	11
Tampa_Bay_Buccaneers	Carolina_Panthers	27	21	11
Dallas_Cowboys	Cleveland_Browns	23	20	11
New_Orleans_Saints	Oakland_Raiders	38	17	11
New_England_Patriots	Indianapolis_Colts	59	24	11
Cincinnati_Bengals	Kansas_City_Chiefs	28	6	11
Baltimore_Ravens	Pittsburgh_Steelers	13	10	11
Green_Bay_Packers	Detroit_Lions	24	20	11
Denver_Broncos	San_Diego_Chargers	30	23	11
Houston_Texans	Jacksonville_Jaguars	43	37	11
Atlanta_Falcons	Arizona_Cardinals	23	19	11
Washington_Redskins	Philadelphia_Eagles	31	6	11
San_Francisco_49ers	Chicago_Bears	32	7	11
Washington_Redskins	Dallas_Cowboys	38	31	12
Houston_Texans	Detroit_Lions	34	31	12
New_England_Patriots	New_York_Jets	49	19	12
Indianapolis_Colts	Buffalo_Bills	20	13	12
Denver_Broncos	Kansas_City_Chiefs	17	9	12
Cleveland_Browns	Pittsburgh_Steelers	20	14	12
St._Louis_Rams	Arizona_Cardinals	31	17	12
Baltimore_Ravens	San_Diego_Chargers	16	13	12
Atlanta_Falcons	Tampa_Bay_Buccaneers	24	23	12
Miami_Dolphins	Seattle_Seahawks	24	21	12
Chicago_Bears	Minnesota_Vikings	28	10	12
San_Francisco_49ers	New_Orleans_Saints	31	21	12
Cincinnati_Bengals	Oakland_Raiders	34	10	12
New_York_Giants	Green_Bay_Packers	38	10	12
Jacksonville_Jaguars	Tennessee_Titans	24	19	12
Carolina_Panthers	Philadelphia_Eagles	30	22	12
Atlanta_Falcons	New_Orleans_Saints	23	13	13
Pittsburgh_Steelers	Baltimore_Ravens	23	20	13
New_England_Patriots	Miami_Dolphins	23	16	13
Dallas_Cowboys	Philadelphia_Eagles	38	33	13
Denver_Broncos	Tampa_Bay_Buccaneers	31	23	13
Cleveland_Browns	Oakland_Raiders	20	17	13
St._Louis_Rams	San_Francisco_49ers	16	13	13
Cincinnati_Bengals	San_Diego_Chargers	20	13	13
Seattle_Seahawks	Chicago_Bears	23	17	13
Houston_Texans	Tennessee_Titans	24	10	13
Green_Bay_Packers	Minnesota_Vikings	23	14	13
New_York_Jets	Arizona_Cardinals	7	6	13
Indianapolis_Colts	Detroit_Lions	35	33	13
Buffalo_Bills	Jacksonville_Jaguars	34	18	13
Kansas_City_Chiefs	Carolina_Panthers	27	21	13
Washington_Redskins	New_York_Giants	17	16	13
Denver_Broncos	Oakland_Raiders	26	13	14
Cleveland_Browns	Kansas_City_Chiefs	30	7	14
San_Francisco_49ers	Miami_Dolphins	27	13	14
San_Diego_Chargers	Pittsburgh_Steelers	34	24	14
Green_Bay_Packers	Detroit_Lions	27	20	14
Philadelphia_Eagles	Tampa_Bay_Buccaneers	23	21	14
St._Louis_Rams	Buffalo_Bills	15	12	14
Carolina_Panthers	Atlanta_Falcons	30	20	14
Indianapolis_Colts	Tennessee_Titans	27	23	14
New_York_Jets	Jacksonville_Jaguars	17	10	14
New_York_Giants	New_Orleans_Saints	52	27	14
Seattle_Seahawks	Arizona_Cardinals	58	0	14
Washington_Redskins	Baltimore_Ravens	31	28	14
Dallas_Cowboys	Cincinnati_Bengals	20	19	14
Minnesota_Vikings	Chicago_Bears	21	14	14
New_England_Patriots	Houston_Texans	42	14	14
Cincinnati_Bengals	Philadelphia_Eagles	34	13	15
Seattle_Seahawks	Buffalo_Bills	50	17	15
Atlanta_Falcons	New_York_Giants	34	0	15
Miami_Dolphins	Jacksonville_Jaguars	24	3	15
Arizona_Cardinals	Detroit_Lions	38	10	15
New_Orleans_Saints	Tampa_Bay_Buccaneers	41	0	15
Dallas_Cowboys	Pittsburgh_Steelers	27	24	15
Minnesota_Vikings	St._Louis_Rams	36	22	15
Denver_Broncos	Baltimore_Ravens	34	17	15
Washington_Redskins	Cleveland_Browns	38	21	15
Houston_Texans	Indianapolis_Colts	29	17	15
San_Francisco_49ers	New_England_Patriots	41	34	15
Green_Bay_Packers	Chicago_Bears	21	13	15
Oakland_Raiders	Kansas_City_Chiefs	15	0	15
Carolina_Panthers	San_Diego_Chargers	31	7	15
Tennessee_Titans	New_York_Jets	14	10	15
Atlanta_Falcons	Detroit_Lions	31	18	16
Chicago_Bears	Arizona_Cardinals	28	13	16
Baltimore_Ravens	New_York_Giants	33	14	16
Green_Bay_Packers	Tennessee_Titans	55	7	16
Denver_Broncos	Cleveland_Browns	34	12	16
Washington_Redskins	Philadelphia_Eagles	27	20	16
New_England_Patriots	Jacksonville_Jaguars	23	16	16
Carolina_Panthers	Oakland_Raiders	17	6	16
San_Diego_Chargers	New_York_Jets	27	17	16
Seattle_Seahawks	San_Francisco_49ers	42	13	16
New_Orleans_Saints	Dallas_Cowboys	34	31	16
Miami_Dolphins	Buffalo_Bills	24	10	16
Minnesota_Vikings	Houston_Texans	23	6	16
Cincinnati_Bengals	Pittsburgh_Steelers	13	10	16
St._Louis_Rams	Tampa_Bay_Buccaneers	28	13	16
Indianapolis_Colts	Kansas_City_Chiefs	20	13	16
San_Diego_Chargers	Oakland_Raiders	24	21	17
Seattle_Seahawks	St._Louis_Rams	20	13	17
Denver_Broncos	Kansas_City_Chiefs	38	3	17
New_England_Patriots	Miami_Dolphins	28	0	17
New_York_Giants	Philadelphia_Eagles	42	7	17
Indianapolis_Colts	Houston_Texans	28	16	17
Tennessee_Titans	Jacksonville_Jaguars	38	20	17
San_Francisco_49ers	Arizona_Cardinals	27	13	17
Carolina_Panthers	New_Orleans_Saints	44	38	17
Minnesota_Vikings	Green_Bay_Packers	37	34	17
Washington_Redskins	Dallas_Cowboys	28	18	17
Chicago_Bears	Detroit_Lions	26	24	17
Pittsburgh_Steelers	Cleveland_Browns	24	10	17
Buffalo_Bills	New_York_Jets	28	9	17
Cincinnati_Bengals	Baltimore_Ravens	23	17	17
Tampa_Bay_Buccaneers	Atlanta_Falcons	22	17	17
