# Supplementary material for: Ranking Competitors Using Degree-Neutralized Random Walks
Source: PLoS One. 2014 Dec 17;9(12):e113685. doi: 10.1371/journal.pone.0113685 (PMC4269436; doi:10.1371/journal.pone.0113685)
Supplement: S3 File — The 2012–13 regular season game result data for the EPL. (TXT) [file pone.0113685.s003.txt]

#TEAM1	TEAM2	SCORETEAM1	SCORETEAM2	ROUND(WEEK)
Fulham	Norwich_City	5	0	1
QP_Rangers	Swansea_City	0	5	1
Reading	Stoke_City	1	1	1
West_Bromwich	Liverpool	3	0	1
West_Ham_Utd	Aston_Villa	1	0	1
Newcastle_Utd	Tottenham	2	1	1
Arsenal	Sunderland	0	0	1
Manchester_City	Southampton	3	2	1
Wigan_Athletic	Chelsea	0	2	1
Everton	Manchester_Utd	1	0	1
Chelsea	Reading	4	2	2
Aston_Villa	Everton	1	3	2
Manchester_Utd	Fulham	3	2	2
Norwich_City	QP_Rangers	1	1	2
Southampton	Wigan_Athletic	0	2	2
Tottenham	West_Bromwich	1	1	2
Chelsea	Newcastle_Utd	2	0	2
Swansea_City	West_Ham_Utd	3	0	2
Stoke_City	Arsenal	0	0	2
Liverpool	Manchester_City	2	2	2
Swansea_City	Sunderland	2	2	3
Tottenham	Norwich_City	1	1	3
West_Bromwich	Everton	2	0	3
Wigan_Athletic	Stoke_City	2	2	3
Manchester_City	QP_Rangers	3	1	3
West_Ham_Utd	Fulham	3	0	3
Southampton	Manchester_Utd	2	3	3
Liverpool	Arsenal	0	2	3
Newcastle_Utd	Aston_Villa	1	1	3
Sunderland	Liverpool	1	1	4
Stoke_City	Manchester_City	1	1	4
QP_Rangers	Chelsea	0	0	4
Manchester_Utd	Wigan_Athletic	4	0	4
Fulham	West_Bromwich	3	0	4
Aston_Villa	Swansea_City	2	0	4
Norwich_City	West_Ham_Utd	0	0	4
Arsenal	Southampton	6	1	4
Reading	Tottenham	1	3	4
Everton	Newcastle_Utd	2	2	4
Chelsea	Stoke_City	1	0	5
Swansea_City	Everton	0	3	5
Southampton	Aston_Villa	4	1	5
West_Bromwich	Reading	1	0	5
West_Ham_Utd	Sunderland	1	1	5
Wigan_Athletic	Fulham	1	2	5
Manchester_City	Arsenal	1	1	5
Tottenham	QP_Rangers	2	1	5
Liverpool	Manchester_Utd	1	2	5
Newcastle_Utd	Norwich_City	1	0	5
Everton	Southampton	3	1	6
Fulham	Manchester_City	1	2	6
Norwich_City	Liverpool	2	5	6
Reading	Newcastle_Utd	2	2	6
Stoke_City	Swansea_City	2	0	6
Sunderland	Wigan_Athletic	1	0	6
Manchester_Utd	Tottenham	2	3	6
Arsenal	Chelsea	1	2	6
Aston_Villa	West_Bromwich	1	1	6
QP_Rangers	West_Ham_Utd	1	2	6
Manchester_City	Sunderland	3	0	7
Chelsea	Norwich_City	4	1	7
Swansea_City	Reading	2	2	7
West_Bromwich	QP_Rangers	3	2	7
Wigan_Athletic	Everton	2	2	7
West_Ham_Utd	Arsenal	1	3	7
Liverpool	Stoke_City	0	0	7
Southampton	Fulham	2	2	7
Tottenham	Aston_Villa	2	0	7
Newcastle_Utd	Manchester_Utd	0	3	7
West_Bromwich	Manchester_City	1	2	8
Tottenham	Chelsea	2	4	8
Fulham	Aston_Villa	1	0	8
Liverpool	Reading	1	0	8
West_Ham_Utd	Southampton	4	1	8
Norwich_City	Arsenal	1	0	8
Swansea_City	Wigan_Athletic	2	1	8
Manchester_Utd	Stoke_City	4	2	8
Sunderland	Newcastle_Utd	1	1	8
QP_Rangers	Everton	1	1	8
Arsenal	QP_Rangers	1	0	9
Aston_Villa	Norwich_City	1	1	9
Manchester_City	Swansea_City	1	0	9
Wigan_Athletic	West_Ham_Utd	2	1	9
Stoke_City	Sunderland	0	0	9
Reading	Fulham	3	3	9
Everton	Liverpool	2	2	9
Chelsea	Manchester_Utd	2	3	9
Southampton	Tottenham	1	2	9
Newcastle_Utd	West_Bromwich	2	1	9
Fulham	Everton	2	2	10
Norwich_City	Stoke_City	1	0	10
Sunderland	Aston_Villa	0	1	10
Swansea_City	Chelsea	1	1	10
Tottenham	Wigan_Athletic	0	1	10
West_Ham_Utd	Manchester_City	0	0	10
Manchester_Utd	Arsenal	2	1	10
QP_Rangers	Reading	1	1	10
Liverpool	Newcastle_Utd	1	1	10
West_Bromwich	Southampton	2	0	10
Everton	Sunderland	2	1	11
Aston_Villa	Manchester_Utd	2	3	11
Wigan_Athletic	West_Bromwich	1	2	11
Stoke_City	QP_Rangers	1	0	11
Southampton	Swansea_City	1	1	11
Reading	Norwich_City	0	0	11
Arsenal	Fulham	3	3	11
Manchester_City	Tottenham	2	1	11
Chelsea	Liverpool	1	1	11
Newcastle_Utd	West_Ham_Utd	0	1	11
QP_Rangers	Southampton	1	3	12
Reading	Everton	2	1	12
Arsenal	Tottenham	5	2	12
Liverpool	Wigan_Athletic	3	0	12
Manchester_City	Aston_Villa	5	0	12
West_Bromwich	Chelsea	2	1	12
Norwich_City	Manchester_Utd	1	0	12
Newcastle_Utd	Swansea_City	1	2	12
Fulham	Sunderland	1	3	12
West_Ham_Utd	Stoke_City	1	1	12
Aston_Villa	Arsenal	0	0	13
Sunderland	West_Bromwich	2	4	13
Wigan_Athletic	Reading	3	2	13
Stoke_City	Fulham	1	0	13
Manchester_Utd	QP_Rangers	3	1	13
Everton	Norwich_City	1	1	13
Swansea_City	Liverpool	0	0	13
Tottenham	West_Ham_Utd	3	1	13
Southampton	Newcastle_Utd	2	0	13
Chelsea	Manchester_City	0	0	13
Sunderland	QP_Rangers	0	0	14
Aston_Villa	Reading	1	0	14
Manchester_Utd	West_Ham_Utd	1	0	14
Everton	Arsenal	1	1	14
Chelsea	Fulham	0	0	14
Tottenham	Liverpool	2	1	14
Stoke_City	Newcastle_Utd	2	1	14
Southampton	Norwich_City	1	1	14
Wigan_Athletic	Manchester_City	0	2	14
Swansea_City	West_Bromwich	3	1	14
QP_Rangers	Aston_Villa	1	1	15
West_Ham_Utd	Chelsea	3	1	15
Reading	Manchester_Utd	3	4	15
Manchester_City	Everton	1	1	15
Liverpool	Southampton	1	0	15
Fulham	Tottenham	0	3	15
Arsenal	Swansea_City	0	2	15
West_Bromwich	Stoke_City	0	1	15
Norwich_City	Sunderland	2	1	15
Newcastle_Utd	Wigan_Athletic	3	0	15
Southampton	Reading	1	0	16
Sunderland	Chelsea	1	3	16
Arsenal	West_Bromwich	2	0	16
Aston_Villa	Stoke_City	0	0	16
Swansea_City	Norwich_City	3	4	16
Wigan_Athletic	QP_Rangers	2	2	16
Everton	Tottenham	2	1	16
West_Ham_Utd	Liverpool	2	3	16
Manchester_City	Manchester_Utd	2	3	16
Fulham	Newcastle_Utd	2	1	16
Sunderland	Reading	3	0	17
Liverpool	Aston_Villa	1	3	17
Manchester_Utd	Sunderland	3	1	17
Newcastle_Utd	Manchester_City	1	3	17
Norwich_City	Wigan_Athletic	2	1	17
QP_Rangers	Fulham	2	1	17
Stoke_City	Everton	1	1	17
Tottenham	Swansea_City	1	0	17
West_Bromwich	West_Ham_Utd	0	0	17
Reading	Arsenal	2	5	17
Liverpool	Fulham	4	0	18
Manchester_City	Reading	1	0	18
Newcastle_Utd	QP_Rangers	1	0	18
Southampton	Sunderland	0	1	18
Tottenham	Stoke_City	0	0	18
West_Bromwich	Norwich_City	2	1	18
West_Ham_Utd	Everton	1	2	18
Wigan_Athletic	Arsenal	0	1	18
Swansea_City	Manchester_Utd	1	1	18
Chelsea	Aston_Villa	8	0	18
Manchester_Utd	Newcastle_Utd	4	3	19
Sunderland	Manchester_City	1	0	19
Stoke_City	Liverpool	3	1	19
Reading	Swansea_City	0	0	19
Norwich_City	Chelsea	0	1	19
Fulham	Southampton	1	1	19
Everton	Wigan_Athletic	2	1	19
Aston_Villa	Tottenham	0	4	19
QP_Rangers	West_Bromwich	1	2	19
Sunderland	Tottenham	1	2	20
Arsenal	Newcastle_Utd	7	3	20
Aston_Villa	Wigan_Athletic	0	3	20
Fulham	Swansea_City	1	2	20
Manchester_Utd	West_Bromwich	2	0	20
Norwich_City	Manchester_City	3	4	20
Reading	West_Ham_Utd	1	0	20
Stoke_City	Southampton	3	3	20
Everton	Chelsea	1	2	20
QP_Rangers	Liverpool	0	3	20
Tottenham	Reading	3	1	21
Wigan_Athletic	Manchester_Utd	0	4	21
West_Bromwich	Fulham	1	2	21
Swansea_City	Aston_Villa	2	2	21
Southampton	Arsenal	1	1	21
Manchester_City	Stoke_City	3	0	21
West_Ham_Utd	Norwich_City	2	1	21
Newcastle_Utd	Everton	1	2	21
Liverpool	Sunderland	3	0	21
Chelsea	QP_Rangers	0	1	21
Sunderland	West_Ham_Utd	3	0	22
Stoke_City	Chelsea	0	4	22
Aston_Villa	Southampton	0	1	22
Everton	Swansea_City	0	0	22
Fulham	Wigan_Athletic	1	1	22
Norwich_City	Newcastle_Utd	0	0	22
QP_Rangers	Tottenham	0	0	22
Reading	West_Bromwich	3	2	22
Arsenal	Manchester_City	0	2	22
Manchester_Utd	Liverpool	2	1	22
Chelsea	Southampton	2	2	22
West_Ham_Utd	QP_Rangers	1	1	23
Manchester_City	Fulham	2	0	23
West_Bromwich	Aston_Villa	2	2	23
Newcastle_Utd	Reading	1	2	23
Liverpool	Norwich_City	5	0	23
Swansea_City	Stoke_City	3	1	23
Wigan_Athletic	Sunderland	2	3	23
Tottenham	Manchester_Utd	1	1	23
Chelsea	Arsenal	2	1	23
Southampton	Everton	0	0	23
Arsenal	West_Ham_Utd	5	1	23
QP_Rangers	Manchester_City	0	0	24
Aston_Villa	Newcastle_Utd	1	2	24
Stoke_City	Wigan_Athletic	2	2	24
Sunderland	Swansea_City	0	0	24
Fulham	West_Ham_Utd	3	1	24
Everton	West_Bromwich	2	1	24
Arsenal	Liverpool	2	2	24
Norwich_City	Tottenham	1	1	24
Manchester_Utd	Southampton	2	1	24
Reading	Chelsea	2	2	24
Everton	Aston_Villa	3	3	25
Fulham	Manchester_Utd	0	1	25
Newcastle_Utd	Chelsea	3	2	25
QP_Rangers	Norwich_City	0	0	25
Reading	Sunderland	2	1	25
West_Ham_Utd	Swansea_City	1	0	25
Wigan_Athletic	Southampton	2	2	25
Arsenal	Stoke_City	1	0	25
Manchester_City	Liverpool	2	2	25
West_Bromwich	Tottenham	0	1	25
Southampton	Manchester_City	3	1	26
Chelsea	Wigan_Athletic	4	1	26
Norwich_City	Fulham	0	0	26
Sunderland	Arsenal	0	1	26
Swansea_City	QP_Rangers	4	1	26
Tottenham	Newcastle_Utd	2	1	26
Stoke_City	Reading	2	1	26
Aston_Villa	West_Ham_Utd	2	1	26
Manchester_Utd	Everton	2	0	26
Liverpool	West_Bromwich	0	2	26
Liverpool	Swansea_City	5	0	27
West_Bromwich	Sunderland	2	1	27
Reading	Wigan_Athletic	0	3	27
QP_Rangers	Manchester_Utd	0	2	27
Norwich_City	Everton	2	1	27
Arsenal	Aston_Villa	2	1	27
Fulham	Stoke_City	1	0	27
Newcastle_Utd	Southampton	4	2	27
Manchester_City	Chelsea	2	0	27
West_Ham_Utd	Tottenham	2	3	27
Swansea_City	Newcastle_Utd	1	0	28
Wigan_Athletic	Liverpool	0	4	28
Sunderland	Fulham	2	2	28
Stoke_City	West_Ham_Utd	0	1	28
Southampton	QP_Rangers	1	2	28
Manchester_Utd	Norwich_City	4	0	28
Everton	Reading	3	1	28
Chelsea	West_Bromwich	1	0	28
Tottenham	Arsenal	2	1	28
Aston_Villa	Manchester_City	0	1	28
Norwich_City	Southampton	0	0	29
QP_Rangers	Sunderland	3	1	29
Reading	Aston_Villa	1	2	29
West_Bromwich	Swansea_City	2	1	29
Liverpool	Tottenham	3	2	29
Newcastle_Utd	Stoke_City	2	1	29
Everton	Manchester_City	2	0	30
Manchester_Utd	Reading	1	0	30
Southampton	Liverpool	3	1	30
Stoke_City	West_Bromwich	0	0	30
Swansea_City	Arsenal	0	2	30
Aston_Villa	QP_Rangers	3	2	30
Wigan_Athletic	Newcastle_Utd	2	1	30
Sunderland	Norwich_City	1	1	30
Tottenham	Fulham	0	1	30
Chelsea	West_Ham_Utd	2	0	30
West_Ham_Utd	West_Bromwich	3	1	31
Swansea_City	Tottenham	1	2	31
Sunderland	Manchester_Utd	0	1	31
Southampton	Chelsea	2	1	31
Manchester_City	Newcastle_Utd	4	0	31
Everton	Stoke_City	1	0	31
Arsenal	Reading	4	1	31
Wigan_Athletic	Norwich_City	1	0	31
Aston_Villa	Liverpool	1	2	31
Fulham	QP_Rangers	3	2	31
Reading	Southampton	0	2	32
West_Bromwich	Arsenal	1	2	32
Stoke_City	Aston_Villa	1	3	32
Norwich_City	Swansea_City	2	2	32
Newcastle_Utd	Fulham	1	0	32
Liverpool	West_Ham_Utd	0	0	32
Tottenham	Everton	2	2	32
Chelsea	Sunderland	2	1	32
QP_Rangers	Wigan_Athletic	1	1	32
Manchester_Utd	Manchester_City	1	2	32
Southampton	West_Ham_Utd	1	1	33
Reading	Liverpool	0	0	33
Arsenal	Norwich_City	3	1	33
Aston_Villa	Fulham	1	1	33
Everton	QP_Rangers	2	0	33
Stoke_City	Manchester_Utd	0	2	33
Newcastle_Utd	Sunderland	0	3	33
Arsenal	Everton	0	0	33
West_Ham_Utd	Manchester_Utd	2	2	33
Manchester_City	Wigan_Athletic	1	0	33
Fulham	Chelsea	0	3	33
West_Bromwich	Newcastle_Utd	1	1	34
Norwich_City	Reading	2	1	34
West_Ham_Utd	Wigan_Athletic	2	0	34
Swansea_City	Southampton	0	0	34
Sunderland	Everton	1	0	34
QP_Rangers	Stoke_City	0	2	34
Fulham	Arsenal	0	1	34
Liverpool	Chelsea	2	2	34
Tottenham	Manchester_City	3	1	34
Manchester_Utd	Aston_Villa	3	0	34
Stoke_City	Norwich_City	1	0	35
Wigan_Athletic	Tottenham	2	2	35
Everton	Fulham	1	0	35
Manchester_City	West_Ham_Utd	2	1	35
Newcastle_Utd	Liverpool	0	6	35
Southampton	West_Bromwich	0	3	35
Reading	QP_Rangers	0	0	35
Chelsea	Swansea_City	2	0	35
Arsenal	Manchester_Utd	1	1	35
Aston_Villa	Sunderland	6	1	35
QP_Rangers	Arsenal	0	1	36
West_Ham_Utd	Newcastle_Utd	0	0	36
West_Bromwich	Wigan_Athletic	2	3	36
Tottenham	Southampton	1	0	36
Swansea_City	Manchester_City	0	0	36
Norwich_City	Aston_Villa	1	2	36
Fulham	Reading	2	4	36
Manchester_Utd	Chelsea	0	1	36
Liverpool	Everton	0	0	36
Sunderland	Stoke_City	1	1	36
Wigan_Athletic	Swansea_City	2	3	36
Manchester_City	West_Bromwich	1	0	36
Chelsea	Tottenham	2	2	36
Aston_Villa	Chelsea	1	2	37
Manchester_Utd	Swansea_City	2	1	37
Fulham	Liverpool	1	3	37
Norwich_City	West_Bromwich	4	0	37
QP_Rangers	Newcastle_Utd	1	2	37
Stoke_City	Tottenham	1	2	37
Sunderland	Southampton	1	1	37
Everton	West_Ham_Utd	2	0	37
Arsenal	Wigan_Athletic	4	1	37
Reading	Manchester_City	0	2	37
Chelsea	Everton	2	1	38
West_Ham_Utd	Reading	4	2	38
West_Bromwich	Manchester_Utd	5	5	38
Tottenham	Sunderland	1	0	38
Swansea_City	Fulham	0	3	38
Southampton	Stoke_City	1	1	38
Newcastle_Utd	Arsenal	0	1	38
Liverpool	QP_Rangers	1	0	38
Wigan_Athletic	Aston_Villa	2	2	38
Manchester_City	Norwich_City	2	3	38
