# Supplementary material for: Ranking Competitors Using Degree-Neutralized Random Walks
Source: PLoS One. 2014 Dec 17;9(12):e113685. doi: 10.1371/journal.pone.0113685 (PMC4269436; doi:10.1371/journal.pone.0113685)
Supplement: S4 File — The 2011–12 regular season game result data for the EPL. (TXT) [file pone.0113685.s004.txt]

#TEAM1	TEAM2	SCORETEAM1	SCORETEAM2	ROUND(WEEK)
Fulham	Aston_Villa	0	0	1
Liverpool	Sunderland	1	1	1
QP_Rangers	Bolton	0	4	1
Wigan_Athletic	Norwich_City	1	1	1
Newcastle_Utd	Arsenal	0	0	1
Blackburn	Wolverhampton	1	2	1
Stoke_City	Chelsea	0	0	1
West_Bromwich	Manchester_Utd	1	2	1
Manchester_City	Swansea_City	4	0	1
Swansea_City	Wigan_Athletic	0	0	2
Sunderland	Newcastle_Utd	0	1	2
Arsenal	Liverpool	0	2	2
Aston_Villa	Blackburn	3	1	2
Chelsea	West_Bromwich	2	1	2
Everton	QP_Rangers	0	1	2
Wolverhampton	Fulham	2	0	2
Bolton	Manchester_City	2	3	2
Norwich_City	Stoke_City	1	1	2
Manchester_Utd	Tottenham	3	0	2
Aston_Villa	Wolverhampton	0	0	3
Blackburn	Everton	0	1	3
Chelsea	Norwich_City	3	1	3
Swansea_City	Sunderland	0	0	3
Wigan_Athletic	QP_Rangers	2	0	3
Liverpool	Bolton	3	1	3
Manchester_Utd	Arsenal	8	2	3
Newcastle_Utd	Fulham	2	1	3
West_Bromwich	Stoke_City	0	1	3
Tottenham	Manchester_City	1	5	3
Everton	Aston_Villa	2	2	4
Manchester_City	Wigan_Athletic	3	0	4
Stoke_City	Liverpool	1	0	4
Sunderland	Chelsea	1	2	4
Wolverhampton	Tottenham	0	2	4
Bolton	Manchester_Utd	0	5	4
Arsenal	Swansea_City	1	0	4
Norwich_City	West_Bromwich	0	1	4
Fulham	Blackburn	1	1	4
QP_Rangers	Newcastle_Utd	0	0	4
Everton	Wigan_Athletic	3	1	5
Blackburn	Arsenal	4	3	5
Aston_Villa	Newcastle_Utd	1	1	5
Wolverhampton	QP_Rangers	0	3	5
Swansea_City	West_Bromwich	3	0	5
Bolton	Norwich_City	1	2	5
Sunderland	Stoke_City	4	0	5
Tottenham	Liverpool	4	0	5
Manchester_Utd	Chelsea	3	1	5
Fulham	Manchester_City	2	2	5
Manchester_City	Everton	2	0	6
Arsenal	Bolton	3	0	6
Chelsea	Swansea_City	4	1	6
Liverpool	Wolverhampton	2	1	6
Newcastle_Utd	Blackburn	3	1	6
West_Bromwich	Fulham	0	0	6
Wigan_Athletic	Tottenham	1	2	6
Stoke_City	Manchester_Utd	1	1	6
QP_Rangers	Aston_Villa	1	1	6
Norwich_City	Sunderland	2	1	6
Aston_Villa	Wigan_Athletic	2	0	7
Blackburn	Manchester_City	0	4	7
Manchester_Utd	Norwich_City	2	0	7
Sunderland	West_Bromwich	2	2	7
Wolverhampton	Newcastle_Utd	1	2	7
Everton	Liverpool	0	2	7
Tottenham	Arsenal	2	1	7
Fulham	QP_Rangers	6	0	7
Swansea_City	Stoke_City	2	0	7
Bolton	Chelsea	1	5	7
Chelsea	Everton	3	1	8
Wigan_Athletic	Bolton	1	3	8
Stoke_City	Fulham	2	0	8
QP_Rangers	Blackburn	1	1	8
Norwich_City	Swansea_City	3	1	8
Liverpool	Manchester_Utd	1	1	8
Manchester_City	Aston_Villa	4	1	8
Newcastle_Utd	Tottenham	2	2	8
West_Bromwich	Wolverhampton	2	0	8
Arsenal	Sunderland	2	1	8
Aston_Villa	West_Bromwich	1	2	9
Bolton	Sunderland	0	2	9
Newcastle_Utd	Wigan_Athletic	1	0	9
Liverpool	Norwich_City	1	1	9
Wolverhampton	Swansea_City	2	2	9
QP_Rangers	Chelsea	1	0	9
Arsenal	Stoke_City	3	1	9
Blackburn	Tottenham	1	2	9
Fulham	Everton	1	3	9
Manchester_Utd	Manchester_City	1	6	9
West_Bromwich	Liverpool	0	2	10
Wigan_Athletic	Fulham	0	2	10
Swansea_City	Bolton	3	1	10
Sunderland	Aston_Villa	2	2	10
Norwich_City	Blackburn	3	3	10
Manchester_City	Wolverhampton	3	1	10
Everton	Manchester_Utd	0	1	10
Chelsea	Arsenal	3	5	10
Tottenham	QP_Rangers	3	1	10
Stoke_City	Newcastle_Utd	1	3	10
Arsenal	West_Bromwich	3	0	11
Aston_Villa	Norwich_City	3	2	11
Blackburn	Chelsea	0	1	11
Liverpool	Swansea_City	0	0	11
Manchester_Utd	Sunderland	1	0	11
QP_Rangers	Manchester_City	2	3	11
Newcastle_Utd	Everton	2	1	11
Bolton	Stoke_City	5	0	11
Wolverhampton	Wigan_Athletic	3	1	11
Fulham	Tottenham	1	3	11
West_Bromwich	Bolton	2	1	12
Norwich_City	Arsenal	1	2	12
Everton	Wolverhampton	2	1	12
Manchester_City	Newcastle_Utd	3	1	12
Sunderland	Fulham	0	0	12
Wigan_Athletic	Blackburn	3	3	12
Swansea_City	Manchester_Utd	0	1	12
Stoke_City	QP_Rangers	2	3	12
Chelsea	Liverpool	1	2	12
Tottenham	Aston_Villa	2	0	12
Stoke_City	Blackburn	3	1	13
Bolton	Everton	0	2	13
Chelsea	Wolverhampton	3	0	13
Manchester_Utd	Newcastle_Utd	1	1	13
Norwich_City	QP_Rangers	2	1	13
Sunderland	Wigan_Athletic	1	2	13
West_Bromwich	Tottenham	1	3	13
Arsenal	Fulham	1	1	13
Swansea_City	Aston_Villa	0	0	13
Liverpool	Manchester_City	1	1	13
Blackburn	Swansea_City	4	2	14
Manchester_City	Norwich_City	5	1	14
Newcastle_Utd	Chelsea	0	3	14
QP_Rangers	West_Bromwich	1	1	14
Tottenham	Bolton	3	0	14
Wigan_Athletic	Arsenal	0	4	14
Aston_Villa	Manchester_Utd	0	1	14
Everton	Stoke_City	0	1	14
Wolverhampton	Sunderland	2	1	14
Fulham	Liverpool	1	0	14
Liverpool	QP_Rangers	1	0	15
West_Bromwich	Wigan_Athletic	1	2	15
Swansea_City	Fulham	2	0	15
Norwich_City	Newcastle_Utd	4	2	15
Manchester_Utd	Wolverhampton	4	1	15
Bolton	Aston_Villa	1	2	15
Arsenal	Everton	1	0	15
Stoke_City	Tottenham	2	1	15
Sunderland	Blackburn	2	1	15
Chelsea	Manchester_City	2	1	15
Wigan_Athletic	Chelsea	1	1	16
Wolverhampton	Stoke_City	1	2	16
Blackburn	West_Bromwich	1	2	16
Everton	Norwich_City	1	1	16
Fulham	Bolton	2	0	16
Newcastle_Utd	Swansea_City	0	0	16
QP_Rangers	Manchester_Utd	0	2	16
Aston_Villa	Liverpool	0	2	16
Manchester_City	Arsenal	1	0	16
Tottenham	Sunderland	1	0	16
Blackburn	Bolton	1	2	17
Wolverhampton	Norwich_City	2	2	17
Wigan_Athletic	Liverpool	0	0	17
Fulham	Manchester_Utd	0	5	17
Everton	Swansea_City	1	0	17
Manchester_City	Stoke_City	3	0	17
Aston_Villa	Arsenal	1	2	17
QP_Rangers	Sunderland	2	3	17
Newcastle_Utd	West_Bromwich	2	3	17
Tottenham	Chelsea	1	1	17
Bolton	Newcastle_Utd	0	2	18
West_Bromwich	Manchester_City	0	0	18
Sunderland	Everton	1	1	18
Stoke_City	Aston_Villa	0	0	18
Manchester_Utd	Wigan_Athletic	5	0	18
Liverpool	Blackburn	1	1	18
Chelsea	Fulham	1	1	18
Norwich_City	Tottenham	0	2	18
Swansea_City	QP_Rangers	1	1	18
Arsenal	Wolverhampton	1	1	18
Liverpool	Newcastle_Utd	3	1	19
Swansea_City	Tottenham	1	1	19
Arsenal	QP_Rangers	1	0	19
Bolton	Wolverhampton	1	1	19
Chelsea	Aston_Villa	1	3	19
Manchester_Utd	Blackburn	2	3	19
Norwich_City	Fulham	1	1	19
Stoke_City	Wigan_Athletic	2	2	19
Sunderland	Manchester_City	1	0	19
West_Bromwich	Everton	0	1	19
QP_Rangers	Norwich_City	1	2	20
Aston_Villa	Swansea_City	0	2	20
Blackburn	Stoke_City	1	2	20
Wolverhampton	Chelsea	1	2	20
Fulham	Arsenal	2	1	20
Tottenham	West_Bromwich	1	0	20
Manchester_City	Liverpool	3	0	20
Wigan_Athletic	Sunderland	1	4	20
Newcastle_Utd	Manchester_Utd	3	0	20
Everton	Bolton	1	2	20
Tottenham	Everton	2	0	20
Manchester_Utd	Bolton	3	0	21
Aston_Villa	Everton	1	1	21
Blackburn	Fulham	3	1	21
Chelsea	Sunderland	1	0	21
West_Bromwich	Norwich_City	1	2	21
Tottenham	Wolverhampton	1	1	21
Liverpool	Stoke_City	0	0	21
Newcastle_Utd	QP_Rangers	1	0	21
Swansea_City	Arsenal	3	2	21
Wigan_Athletic	Manchester_City	0	1	21
Norwich_City	Chelsea	0	0	22
Wolverhampton	Aston_Villa	2	3	22
Sunderland	Swansea_City	2	0	22
QP_Rangers	Wigan_Athletic	3	1	22
Fulham	Newcastle_Utd	5	2	22
Everton	Blackburn	1	1	22
Bolton	Liverpool	3	1	22
Stoke_City	West_Bromwich	1	2	22
Manchester_City	Tottenham	3	2	22
Arsenal	Manchester_Utd	1	2	22
Everton	Manchester_City	1	0	23
Swansea_City	Chelsea	1	1	23
Tottenham	Wigan_Athletic	3	1	23
Wolverhampton	Liverpool	0	3	23
Manchester_Utd	Stoke_City	2	0	23
Bolton	Arsenal	0	0	23
Aston_Villa	QP_Rangers	2	2	23
Fulham	West_Bromwich	1	1	23
Blackburn	Newcastle_Utd	0	2	23
Sunderland	Norwich_City	3	0	23
Manchester_City	Fulham	3	0	24
Arsenal	Blackburn	7	1	24
Wigan_Athletic	Everton	1	1	24
West_Bromwich	Swansea_City	1	2	24
Stoke_City	Sunderland	0	1	24
Norwich_City	Bolton	2	0	24
QP_Rangers	Wolverhampton	1	2	24
Newcastle_Utd	Aston_Villa	2	1	24
Chelsea	Manchester_Utd	3	3	24
Liverpool	Tottenham	0	0	24
Blackburn	QP_Rangers	3	2	25
Bolton	Wigan_Athletic	1	2	25
Everton	Chelsea	2	0	25
Fulham	Stoke_City	2	1	25
Manchester_Utd	Liverpool	2	1	25
Sunderland	Arsenal	1	2	25
Swansea_City	Norwich_City	2	3	25
Tottenham	Newcastle_Utd	5	0	25
Wolverhampton	West_Bromwich	1	5	25
Aston_Villa	Manchester_City	0	1	25
West_Bromwich	Sunderland	4	0	26
QP_Rangers	Fulham	0	1	26
Newcastle_Utd	Wolverhampton	2	2	26
Manchester_City	Blackburn	3	0	26
Chelsea	Bolton	3	0	26
Wigan_Athletic	Aston_Villa	0	0	26
Norwich_City	Manchester_Utd	1	2	26
Stoke_City	Swansea_City	2	0	26
Arsenal	Tottenham	5	2	26
Blackburn	Aston_Villa	1	1	27
Liverpool	Arsenal	1	2	27
Manchester_City	Bolton	2	0	27
QP_Rangers	Everton	1	1	27
Stoke_City	Norwich_City	1	0	27
West_Bromwich	Chelsea	1	0	27
Wigan_Athletic	Swansea_City	0	2	27
Fulham	Wolverhampton	5	0	27
Newcastle_Utd	Sunderland	1	1	27
Tottenham	Manchester_Utd	1	3	27
Aston_Villa	Fulham	1	0	28
Wolverhampton	Blackburn	0	2	28
Sunderland	Liverpool	1	0	28
Everton	Tottenham	1	0	28
Bolton	QP_Rangers	2	1	28
Chelsea	Stoke_City	1	0	28
Manchester_Utd	West_Bromwich	2	0	28
Norwich_City	Wigan_Athletic	1	1	28
Swansea_City	Manchester_City	1	0	28
Arsenal	Newcastle_Utd	2	1	28
Liverpool	Everton	3	0	29
Wigan_Athletic	West_Bromwich	1	1	29
Fulham	Swansea_City	0	3	29
Wolverhampton	Manchester_Utd	0	5	29
Newcastle_Utd	Norwich_City	1	0	29
Blackburn	Sunderland	2	0	29
QP_Rangers	Liverpool	3	2	29
Tottenham	Stoke_City	1	1	29
Everton	Arsenal	0	1	29
Manchester_City	Chelsea	2	1	29
Norwich_City	Wolverhampton	2	1	30
Swansea_City	Everton	0	2	30
Stoke_City	Manchester_City	1	1	30
Liverpool	Wigan_Athletic	1	2	30
Chelsea	Tottenham	0	0	30
Bolton	Blackburn	2	1	30
Arsenal	Aston_Villa	3	0	30
Sunderland	QP_Rangers	3	1	30
West_Bromwich	Newcastle_Utd	1	3	30
Manchester_Utd	Fulham	1	0	30
Wolverhampton	Bolton	2	3	31
Aston_Villa	Chelsea	2	4	31
Everton	West_Bromwich	2	0	31
Fulham	Norwich_City	2	1	31
Manchester_City	Sunderland	3	3	31
QP_Rangers	Arsenal	2	1	31
Wigan_Athletic	Stoke_City	2	0	31
Newcastle_Utd	Liverpool	2	0	31
Tottenham	Swansea_City	3	1	31
Blackburn	Manchester_Utd	0	2	31
Swansea_City	Newcastle_Utd	0	2	32
West_Bromwich	Blackburn	3	0	32
Sunderland	Tottenham	0	0	32
Stoke_City	Wolverhampton	2	1	32
Norwich_City	Everton	2	2	32
Liverpool	Aston_Villa	1	1	32
Chelsea	Wigan_Athletic	2	1	32
Bolton	Fulham	0	3	32
Arsenal	Manchester_City	1	0	32
Manchester_Utd	QP_Rangers	2	0	32
Everton	Sunderland	4	0	33
Tottenham	Norwich_City	1	2	33
Newcastle_Utd	Bolton	2	0	33
Aston_Villa	Stoke_City	1	1	33
Fulham	Chelsea	1	1	33
Blackburn	Liverpool	2	3	33
Wigan_Athletic	Manchester_Utd	1	0	33
QP_Rangers	Swansea_City	3	0	33
Wolverhampton	Arsenal	0	3	33
Manchester_City	West_Bromwich	4	0	33
West_Bromwich	QP_Rangers	1	0	34
Swansea_City	Blackburn	3	0	34
Sunderland	Wolverhampton	0	0	34
Norwich_City	Manchester_City	1	6	34
Manchester_Utd	Aston_Villa	4	0	34
Arsenal	Wigan_Athletic	1	2	34
Newcastle_Utd	Stoke_City	3	0	35
QP_Rangers	Tottenham	1	0	35
Fulham	Wigan_Athletic	2	1	35
Bolton	Swansea_City	1	1	35
Aston_Villa	Sunderland	0	0	35
Arsenal	Chelsea	0	0	35
Blackburn	Norwich_City	2	0	35
Liverpool	West_Bromwich	0	1	35
Manchester_Utd	Everton	4	4	35
Wolverhampton	Manchester_City	0	2	35
Aston_Villa	Bolton	1	2	35
Everton	Fulham	4	0	36
Wigan_Athletic	Newcastle_Utd	4	0	36
West_Bromwich	Aston_Villa	0	0	36
Norwich_City	Liverpool	0	3	36
Stoke_City	Arsenal	1	1	36
Sunderland	Bolton	2	2	36
Swansea_City	Wolverhampton	4	4	36
Tottenham	Blackburn	2	0	36
Chelsea	QP_Rangers	6	1	36
Manchester_City	Manchester_Utd	1	0	36
Stoke_City	Everton	1	1	36
Liverpool	Fulham	0	1	36
Bolton	Tottenham	1	4	36
Chelsea	Newcastle_Utd	0	2	36
Arsenal	Norwich_City	3	3	37
QP_Rangers	Stoke_City	1	0	37
Aston_Villa	Tottenham	1	1	37
Bolton	West_Bromwich	2	2	37
Fulham	Sunderland	2	1	37
Newcastle_Utd	Manchester_City	0	2	37
Wolverhampton	Everton	0	0	37
Manchester_Utd	Swansea_City	2	0	37
Blackburn	Wigan_Athletic	0	1	37
Liverpool	Chelsea	4	1	37
Wigan_Athletic	Wolverhampton	3	2	38
Chelsea	Blackburn	2	1	38
Everton	Newcastle_Utd	3	1	38
Manchester_City	QP_Rangers	3	2	38
Norwich_City	Aston_Villa	2	0	38
Stoke_City	Bolton	2	2	38
Sunderland	Manchester_Utd	0	1	38
Swansea_City	Liverpool	1	0	38
Tottenham	Fulham	2	0	38
West_Bromwich	Arsenal	2	3	38
